# Supplementary material for: Associations between moderate alcohol consumption, brain iron, and cognition in UK Biobank participants: Observational and mendelian randomization analyses
Source: PLoS Med. 2022 Jul 14;19(7):e1004039. doi: 10.1371/journal.pmed.1004039 (PMC9282660; doi:10.1371/journal.pmed.1004039)
Supplement: S1 Table — (XLSX) [file pmed.1004039.s011.xlsx]

## Sheet: Sheet1
STable 1: Summary statistics sources for genetic associations with alcohol intake, alcohol use disorder, serum iron measures and brain iron measures
Exposure	Study	Substudy	Sample size	Data source and original publication
Drinks per week (log-transformed)	23andMe		78437	European ancestry GWAS [1]
	ALSPAC		4691
	ARIC		5559
	BLS		546
	CADD		775
	COGEND		1952
	COPDGene		6613
	deCODE		40314
	EGCUT	370CNV	755
		Omni	2953
		Exome	1784
	FHS		3025
	FinnTwin		509
	GERA		-
	GFG		855
	Harvard	Affy	2404
		Illumina	2352
	HRS		5585
	HUNT		35311
	MCTFR		-
	MESA		1183
	METSIM		1500
	NESCOG		-
	NAG-FIN		1704
	NTR		2955
	QIMR		4193
	SardiNIA		2057
	WHI	MOPMAP	1179
		HIPFX	1615
		GARNET	2081
		LLS	479
		GECCO	766
		WHIMS	2705
Alcohol Use Disorder	MVP		267391	European ancestry GWAS [2]
	PGC		46568
Serum ferritin	deCODE		172764	European ancestry GWAS [3]
	INTERVAL		39648
	Danish Blood Donor Study		33727
Serum iron	deCODE		123314
	INTERVAL		40197
Total Iron Binding Capacity	deCODE		95314
	INTERVAL		40116
Transferin Saturation	deCODE		91308
	INTERVAL		40163
QSM IDPs	UK Biobank		29579	European ancestry GWAS [4]
T2* IDPs	UK Biobank		39691	European ancestry GWAS [5]
SNP=single nucleotide polymorphism, QSM - quantitative susceptibility mapping, IDPs - image-derived phenotypes, GWAS - genome-wide association study
References
1. Liu M, Jiang Y, Wedow R, Li Y, Brazel DM, Chen F, et al. Association studies of up to 1.2 million individuals yield new insights into the genetic etiology of tobacco and alcohol use. Nat Genet. 2019;51(2):237-44.
2. Zhou H, Sealock JM, Sanchez-Roige S, Clarke T-K, Levey DF, Cheng Z, et al. Genome-wide meta-analysis of problematic alcohol use in 435,563 individuals yields insights into biology and relationships with other traits. Nat Neurosci. 2020;23(7):809-18.
3. Bell S, Rigas AS, Magnusson MK, Ferkingstad E, Allara E, Bjornsdottir G, et al. A genome-wide meta-analysis yields 46 new loci associating with biomarkers of iron homeostasis. Comm Biol. 2021;4(1):1-14.
4. Wang C, Martins-Bach AB, Alfaro-Almagro F, Douaud G, Klein JC, Llera A, et al. Phenotypic and genetic associations of quantitative magnetic susceptibility in UK Biobank brain imaging. Nat Neurosci. 2021.
5. Smith SM, Douaud G, Chen W, Hanayik T, Alfaro-Almagro F, Sharp K, et al. An expanded set of genome-wide association studies of brain imaging phenotypes in UK Biobank. Nat Neurosci. 2021;24(5):737-45.
