# Supplementary material for: Associations between moderate alcohol consumption, brain iron, and cognition in UK Biobank participants: Observational and mendelian randomization analyses
Source: PLoS Med. 2022 Jul 14;19(7):e1004039. doi: 10.1371/journal.pmed.1004039 (PMC9282660; doi:10.1371/journal.pmed.1004039)
Supplement: S2 Table — (XLSX) [file pmed.1004039.s012.xlsx]

## Sheet: Sheet1
Stable 2: Baseline characteristics according to alcohol intake.
	Weekly alcohol intake
	Never drinkers	Previous drinkers	<6 units	6- <12 units	12- <18 units	18- <29 units	29+ units
N	560	502	4369	3536	3911	3946	3904
Age, years	54.32±8.04	54.6±7.32	54.58±7.61	54.64±7.33	54.97±7.40	54.99±7.36	55.08±7.29
Sex, females n(%)	382(68.21)	263(52.39)	2963(67.82)	2055(58.12)	1978(50.58)	1545(15.33)	894(22.90)
Current smoker, n(%)	21(3.75)	38(7.57)	168(3.85)	143(4.04)	195(4.99)	270(6.84)	446(11.42)
Education, college or university degree, n(%)	242(43.21)	220(43.82)	2076(47.52)	1783(50.42)	1976(50.52)	1999(50.66)	1745(44.70)
A levels	71(12.68)	71(14.14)	606(13.87)	467(13.21)	475(12.15)	512(12.98)	529(13.55)
No qualifications	49(8.75)	43(8.57)	238(4.37)	156(5.45)	193(4.93)	192(4.87)	236(6.05)
Body mass index1, kg/m2	26.48±4.59	26.95±4.53	26.33±4.41	26.09±4.13	26.12±3.84	26.40±3.76	27.23±3.72
Systolic blood pressure1, mmHg	134.05±18.61	134.04±17.77	134.75±18.71	135.29±18.39	135.88±18.16	137.79±18.51	141.90±18.45
Diastolic blood pressure, mmHg	79.69±11.05	79.69±10.10	80.09±10.54	80.38±10.29	80.92±10.08	82.22±10.49	84.74±10.31
Cholesterol, mmol/l	5.66±1.15	5.56±1.14	5.66±1.08	5.71±1.08	5.73±1.05	5.75±1.07	5.80±1.06
Diabetes mellitus, n cases	44(7.86)	32(6.37)	213(4.88)	141(3.99)	155(3.96)	158(4.00)	229(5.87)
Alcohol intake for current drinkers was categorized into quintiles. All variables were assessed at baseline visit, other than diabetes which was extracted from electronic health records.
Educational qualifications were self-reported in categories.
