# Supplementary material for: Associations between moderate alcohol consumption, brain iron, and cognition in UK Biobank participants: Observational and mendelian randomization analyses
Source: PLoS Med. 2022 Jul 14;19(7):e1004039. doi: 10.1371/journal.pmed.1004039 (PMC9282660; doi:10.1371/journal.pmed.1004039)
Supplement: S3 Table — (XLSX) [file pmed.1004039.s013.xlsx]

## Sheet: Sheet1
Stable 3: Observational associations between alcohol consumption and brain iron measures
		Adjusted				Unadjusted				Interaction between alcohol and sex				Interaction between alcohol and age				Association with alcohol squared				Association with alcohol cubed				Adjusted associations with alcohol excluding blood pressure and cholesterol
	Brain region	Estimate	LCI	UCI	p value	Estimate	LCI	UCI	p value	Estimate	LCI	UCI	p value	Estimate	LCI	UCI	p value	Estimate	LCI	UCI	p value	Estimate	LCI	UCI	p value	Estimate	LCI	UCI	p value
QSM	Left putamen	0.0768	0.0625496	0.0910426	<0.001	0.116	0.102	0.129	<0.001	-0.0327	0.0606	-0.00485	0.0214	-0.00294	0.00476	-0.00112	-0.00158	0.0027	-0.00813	0.0135	0.625	-0.00167	0.00862	0.00528	0.638	0.0791	0.0648	0.0933	<0.001
	Right putamen	0.0772	0.0628374	0.0915327	<0.001	0.114	0.1	0.127	<0.001	-0.0291	-0.0571	-0.00101	0.0423	-0.00306	-0.00489	-0.00122	0.0011	0.00366	-0.00725	0.0146	0.51	0.000572	-0.00643	0.00757	0.873	0.0779	0.0638	0.0921	<0.001
	Left caudate	0.0488	0.0338791	0.0636516	<0.001	0.0854	0.072	0.099	<0.001	-0.0201	-0.0492	0.00903	0.176	-0.00259	-0.0045	-0.000686	0.0077	-0.00765	-0.019	0.00367	0.185	-0.00236	-0.00962	0.0049	0.525	0.0509	0.0362	0.0656	<0.001
	Right caudate	0.0506	0.0357148	0.0654026	<0.001	0.0877	0.074	0.101	<0.001	-0.0247	-0.0538	0.00431	0.0952	-0.00286	-0.00476	-0.000958	0.0032	-0.00959	-0.0209	0.0017	0.096	-0.00474	-0.012	0.0025	0.199	0.0493	0.0345	0.064	<0.001
	Left thalamus	-0.0553	-0.0697895	-0.0407597	<0.001	0.0117	-0.002	0.026	0.099	-0.00571	-0.0341	0.0227	0.694	-0.00113	-0.00299	0.000727	0.233	-0.0145	-0.0256	-0.00351	0.0098	-0.00229	-0.00937	0.00479	0.526	-0.0609	-0.0753	-0.0466	<0.001
	Right thalamus	-0.0623	-0.0768242	-0.0478757	<0.001	0.0107	-0.003	0.025	0.129	-0.006	-0.0343	0.0223	0.678	-0.00219	-0.00404	-0.000336	0.0206	-0.0131	-0.0241	-0.00212	0.0194	0.000678	-0.00638	0.00774	0.851	-0.0542	-0.0686	-0.0398	<0.001
	Left hippocampus	0.00179	-0.0129124	0.0164919	0.81	0.0365	0.023	0.05	<0.001	-0.0123	-0.0411	0.0164	0.4	-0.000246	-0.00213	0.00164	0.798	-0.00593	-0.0171	0.00525	0.299	-0.00487	-0.012	0.0023	0.183	0.0137	-0.000766	0.0283	0.0634
	Right hippocampus	0.0121	-0.00248273	0.0267753	0.104	0.053	0.039	0.067	<0.001	-0.00633	-0.0349	0.0223	0.664	-0.00127	-0.00314	0.000603	0.184	0.000289	-0.0108	0.0114	0.959	-0.00513	-0.0123	0.002	0.158	0.00389	-0.0107	0.0185	0.602
	Left amygdala	5.93e-05	-0.0151695	0.0152882	0.994	-0.012	-0.026	0.002	0.0886	-0.0192	-0.049	0.0106	0.207	0.000255	-0.0017	0.00221	0.798	-0.00481	-0.0164	0.00678	0.416	-0.00351	-0.0109	0.00391	0.354	0.00664	-0.00859	0.0219	0.393
	Right amygdala	0.00373	-0.0116229	0.0190899	0.634	-0.00386	-0.018	0.01	0.585	7.38e-05	-0.03	0.0301	0.996	0.000263	-0.0017	0.00223	0.793	-0.00144	-0.0131	0.0102	0.809	-0.00124	-0.00873	0.00625	0.745	0.00175	-0.0134	0.0169	0.82
	Left pallidum	-0.018	-0.0332459	-0.00283707	0.02	-0.00626	-0.02	0.008	0.375	0.0215	-0.00822	0.0513	0.156	0.00132	-0.000622	0.00327	0.182	-0.00141	-0.013	0.0102	0.811	-0.00626	-0.0137	0.00116	0.0981	0.0234	0.00842	0.0384	0.00221
	Right pallidum	-0.0143	-0.0294526	0.000914463	0.0655	0.00207	-0.012	0.016	0.769	0.0109	-0.0188	0.0406	0.474	0.000818	-0.00113	0.00276	0.41	-0.00302	-0.0146	0.00853	0.608	-0.00489	-0.0123	0.00252	0.196	0.0283	0.0134	0.0432	<0.001
	Left substantia nigra	0.0303	0.0152757	0.0454054	<0.001	0.0593	0.046	0.073	<0.001	-0.00147	-0.0309	0.028	0.922	-0.00029	-0.00222	0.00164	0.768	0.000239	-0.0112	0.0117	0.967	-0.00169	-0.00904	0.00566	0.652	-0.0157	-0.0307	-0.000613	0.0414
	Right substantia nigra	0.025	0.00987233	0.0401151	0.0012	0.0562	0.042	0.07	<0.001	-0.00888	-0.0385	0.0207	0.556	-0.00079	-0.00273	0.00115	0.424	-0.000851	-0.0124	0.0107	0.885	-0.00352	-0.0109	0.00386	0.349	-0.02	-0.0351	-0.00495	0.00923
	Left accumbens	-0.0131	-0.028313	0.00220734	0.0936	-0.0114	-0.025	0.002	0.108	0.00806	-0.0218	0.0379	0.597	-0.000686	-0.00264	0.00127	0.491	0.00841	-0.0032	0.02	0.156	0.00784	0.000401	0.0153	0.0389	-0.00936	-0.0246	0.00588	0.228
	Right accumbens	-0.011	-0.0263583	0.00436185	0.16	-0.0129	-0.027	0.001	0.067	0.000283	-0.0298	0.0303	0.985	-0.00146	-0.00343	0.000504	0.145	0.00268	-0.009	0.0144	0.653	0.00484	-0.00265	0.0123	0.206	-0.0107	-0.0258	0.00445	0.166
T2*	Left putamen	0.0126	-0.00228	0.0274	0.1	-0.0899	-0.104	-0.0762	<0.001	0.0264	-0.00241	0.0552	0.0726	0.00338	0.0015	0.00527	<0.001	0.00146	0.00974	0.0127	0.798	0.00306	-0.00412	0.0102	0.404	-0.0504	-0.065	-0.0359	<0.001
	Right putamen	-0.0534	-0.0682	-0.0385	<0.001	-0.0894	-0.103	-0.0756	<0.001	0.0275	-0.00159	0.0566	0.0639	0.0022	0.000296	0.0041	0.0235	0.00246	-0.00884	0.0138	0.669	-0.00092	-0.00817	0.00633	0.804	-0.0524	-0.0671	-0.0376	<0.001
	Left caudate	-0.0234	-0.0382	-0.00854	0.00202	-0.0781	-0.0919	-0.0644	<0.001	0.0181	-0.011	0.0471	0.223	0.00345	0.00155	0.00535	<0.001	0.00561	-0.00568	0.0169	0.33	0.00114	-0.0061	0.00839	0.757	-0.023	-0.0377	-0.00824	0.00224
	Right caudate	-0.0255	-0.0404	-0.0107	0.000758	-0.0752	-0.0889	-0.0614	<0.001	0.0385	0.00947	0.0676	0.00938	0.0021	0.000201	0.00401	0.0303	0.00286	-0.00845	0.0142	0.62	0.00104	-0.00621	0.00829	0.779	-0.0244	-0.0392	-0.00971	0.00115
	Left thalamus	-0.00322	-0.0181	0.0116	0.671	-0.0272	-0.041	-0.0134	<0.001	0.0215	-0.00755	0.0506	0.147	0.000829	-0.00108	0.00273	0.393	0.00971	-0.0016	0.021	0.0925	-0.000577	-0.00783	0.00668	0.876	-0.00135	-0.0161	0.0134	0.858
	Right thalamus	9.27e-06	-0.0149	0.0149	1	-0.0262	-0.04	-0.0124	<0.001	0.028	-0.00115	0.0571	0.0598	-0.000805	-0.00271	0.0011	0.408	0.00601	-0.00532	0.0173	0.298	0.00321	-0.00406	0.0105	0.387	0.0013	-0.0135	0.0161	0.863
	Left hippocampus	0.00743	-0.00597	0.0208	0.277	-0.0495	-0.0633	-0.0357	<0.001	0.00396	-0.0223	0.0302	0.767	6.7e-05	-0.00165	0.00179	0.939	0.0104	0.000153	0.0206	0.0467	0.000328	-0.00622	0.00688	0.922	0.00946	-0.00385	0.0228	0.163
	Right hippocampus	0.017	0.00383	0.0302	0.0114	-0.047	-0.0609	-0.0332	<0.001	0.000859	-0.0249	0.0267	0.948	0.000317	-0.00137	0.00201	0.713	0.00338	-0.00665	0.0134	0.509	0.00229	-0.00414	0.00873	0.485	0.0179	0.00479	0.0309	0.0074
	Left amygdala	0.0364	0.0222	0.0506	<0.001	-0.0141	-0.0279	-0.000269	0.0457	0.0126	-0.0152	0.0404	0.373	-0.00027	-0.00209	0.00155	0.771	-0.00168	-0.0125	0.00912	0.761	-0.00436	-0.0113	0.00257	0.217	0.0387	0.0246	0.0527	<0.001
	Right amygdala	0.0352	0.0212	0.0492	<0.001	-0.0242	-0.038	-0.0104	0.000604	-0.0114	-0.0388	0.0161	0.417	0.000251	-0.00154	0.00205	0.784	0.00803	-0.00263	0.0187	0.14	-0.00729	-0.0141	-0.000458	0.0365	0.0354	0.0215	0.0493	<0.001
	Left pallidum	0.0015	-0.0137	0.0167	0.847	0.000721	-0.0131	0.0145	0.919	-0.00676	-0.0366	0.0231	0.657	0.000632	-0.00132	0.00259	0.526	-0.000977	-0.0126	0.0106	0.869	0.0017	-0.00575	0.00914	0.655	0.00295	-0.0122	0.0181	0.703
	Right pallidum	-0.00256	-0.0178	0.0127	0.742	-0.00386	-0.0177	0.00996	0.584	-0.0125	-0.0423	0.0173	0.412	0.000224	-0.00173	0.00218	0.822	0.00238	-0.00922	0.014	0.688	0.00139	-0.00605	0.00883	0.713	-0.000909	-0.016	0.0142	0.906
	Left accumbens	-0.011	-0.026	0.004	0.16	0.00937	-0.00445	0.0232	0.184	0.00905	-0.02	0.0381	0.542	0.000547	-0.00136	0.00245	0.573	-0.00323	-0.0145	0.00807	0.575	-0.000951	-0.0082	0.0063	0.797	0.0152	0.000514	0.03	0.0425
	Right accumbens	0.0181	0.00298	0.0331	0.0189	0.0258	0.012	0.0396	<0.001	0.00753	-0.022	0.0371	0.617	6.32e-05	-0.00187	0.002	0.949	0.00482	-0.00667	0.0163	0.411	-0.00505	-0.0124	0.00231	0.179	0.0203	0.00529	0.0352	0.00797
Estimates are given for adjusted associations (for age, sex, smoking, body mass index, educational qualifications, Townsend Deprivation Index, household income, historical job code, diabetes, cholesterol, blood pressure, rs1800562, rs1799945 and rs855791 and full set of image-related confounds) and unadjusted associations.
Estimates are also given for alcohol x sex and alcohol x age interactions, quadratic terms for alcohol, and models excluding blood pressure and cholesterol as covariates
Abbreviations: QSM - quantitative susceptibility mapping, LCI - lower confidence interval, UCI - upper confidence interval
