# Supplementary material for: Associations between moderate alcohol consumption, brain iron, and cognition in UK Biobank participants: Observational and mendelian randomization analyses
Source: PLoS Med. 2022 Jul 14;19(7):e1004039. doi: 10.1371/journal.pmed.1004039 (PMC9282660; doi:10.1371/journal.pmed.1004039)
Supplement: S4 Table — (XLSX) [file pmed.1004039.s014.xlsx]

## Sheet: Sheet1
STable 4: Unadjusted observational associations between weekly alcohol intake (quintiles) and brain susceptibility
Brain region	Alcohol weekly	Estimate	LCI	UCI	p value
Left putamen	Never drinkers	-0.133	-0.221	-0.0453	<0.001
	Previous drinkers	0.0572	-0.0347	0.149	0.222
	7- <12 units	0.0758	0.0317	0.12	<0.001
	12- <18 units	0.123	0.0804	0.166	<0.001
	18- <29 units	0.181	0.138	0.224	<0.001
	>29 units	0.315	0.272	0.358	<0.001
Right putamen	Never drinkers	-0.149	-0.237	-0.0618	0.000836
	Previous drinkers	0.0438	-0.0481	0.136	0.35
	7- <12 units	0.0599	0.0158	0.104	0.00778
	12- <18 units	0.11	0.0675	0.153	<0.001
	18- <29 units	0.152	0.109	0.195	<0.001
	>29 units	0.31	0.267	0.353	<0.001
Left caudate	Never drinkers	-0.134	-0.222	-0.0464	0.00275
	Previous drinkers	0.00655	-0.0856	0.0987	0.889
	7- <12 units	0.0524	0.00817	0.0967	0.0202
	12- <18 units	0.0696	0.0266	0.113	0.00153
	18- <29 units	0.127	0.0839	0.17	<0.001
	>29 units	0.23	0.187	0.273	<0.001
Right caudate	Never drinkers	-0.109	-0.197	-0.0216	0.0146
	Previous drinkers	0.00191	-0.0902	0.094	0.968
	7- <12 units	0.0714	0.0272	0.116	0.00155
	12- <18 units	0.0936	0.0505	0.137	<0.001
	18- <29 units	0.134	0.0915	0.177	<0.001
	>29 units	0.248	0.205	0.291	<0.001
Left thalamus	Never drinkers	0.0506	-0.0376	0.139	0.261
	Previous drinkers	0.123	0.0304	0.215	0.00921
	7- <12 units	0.0131	-0.0313	0.0575	0.562
	12- <18 units	0.0181	-0.0251	0.0613	0.412
	18- <29 units	0.0663	0.0231	0.109	0.00261
	>29 units	0.0512	0.00792	0.0944	0.0204
Right thalamus	Never drinkers	0.0855	-0.00267	0.174	0.0573
	Previous drinkers	0.0917	-0.000682	0.184	0.0517
	7- <12 units	0.00457	-0.0398	0.0489	0.84
	12- <18 units	0.0181	-0.0251	0.0613	0.412
	18- <29 units	0.0525	0.00941	0.0956	0.0169
	>29 units	0.0521	0.00892	0.0954	0.0181
Left hipppocampus	Never drinkers	0.0699	-0.0182	0.158	0.12
	Previous drinkers	0.0976	0.0052	0.19	0.0384
	7- <12 units	0.0354	-0.00893	0.0798	0.117
	12- <18 units	0.061	0.0178	0.104	0.00565
	18- <29 units	0.0713	0.0282	0.114	0.00118
	>29 units	0.139	0.0955	0.182	<0.001
Right hippocampus	Never drinkers	0.0256	-0.0624	0.114	0.568
	Previous drinkers	0.123	0.0312	0.216	0.00874
	7- <12 units	0.0245	-0.0198	0.0688	0.278
	12- <18 units	0.0454	0.00227	0.0885	0.0391
	18- <29 units	0.0999	0.0569	0.143	<0.001
	>29 units	0.174	0.13	0.217	<0.001
Left amygdala	Never drinkers	0.0195	-0.0686	0.108	0.664
	Previous drinkers	0.0159	-0.0766	0.108	0.737
	7- <12 units	0.00388	-0.0405	0.0483	0.864
	12- <18 units	0.0278	-0.0154	0.071	0.208
	18- <29 units	-0.00836	-0.0515	0.0348	0.704
	>29 units	-0.0322	-0.0755	0.011	0.144
Right amygdala	Never drinkers	0.00789	-0.0804	0.0962	0.861
	Previous drinkers	-0.0252	-0.118	0.0674	0.594
	7- <12 units	-0.0122	-0.0566	0.0323	0.591
	12- <18 units	-0.00346	-0.0467	0.0398	0.875
	18- <29 units	-0.00905	-0.0522	0.0341	0.681
	>29 units	-0.0149	-0.0582	0.0284	0.499
Left pallidum	Never drinkers	0.0625	-0.0256	0.151	0.164
	Previous drinkers	0.175	0.0832	0.268	<0.001
	7- <12 units	0.00923	-0.0351	0.0536	0.683
	12- <18 units	0.0525	0.00934	0.0956	0.0171
	18- <29 units	0.0175	-0.0255	0.0606	0.425
	>29 units	0.0198	-0.0234	0.0629	0.37
Right pallidum	Never drinkers	0.0265	-0.0616	0.115	0.555
	Previous drinkers	0.131	0.0389	0.224	0.00535
	7- <12 units	-0.00431	-0.0486	0.04	0.849
	12- <18 units	0.0308	-0.0124	0.0739	0.162
	18- <29 units	0.0335	-0.00959	0.0765	0.128
	>29 units	0.0224	-0.0208	0.0656	0.309
Left accumbens	Never drinkers	-0.00379	-0.0921	0.0845	0.933
	Previous drinkers	-0.0483	-0.141	0.0442	0.306
	7- <12 units	0.000375	-0.044	0.0448	0.987
	12- <18 units	-0.0624	-0.106	-0.0191	0.00471
	18- <29 units	-0.0661	-0.109	-0.023	0.00268
	>29 units	-0.036	-0.0793	0.00732	0.103
Right accumbens	Never drinkers	-0.0447	-0.133	0.0436	0.321
	Previous drinkers	0.0202	-0.0723	0.113	0.668
	7- <12 units	-0.0391	-0.0835	0.00533	0.0845
	12- <18 units	-0.0212	-0.0644	0.022	0.337
	18- <29 units	-0.0538	-0.097	-0.0107	0.0145
	>29 units	-0.0257	-0.069	0.0176	0.244
Left substantia nigra	Never drinkers	-0.0974	-0.185	-0.00937	0.0301
	Previous drinkers	0.114	0.0217	0.206	0.0155
	7- <12 units	0.0572	0.0129	0.101	0.0114
	12- <18 units	0.0785	0.0354	0.122	<0.001
	18- <29 units	0.103	0.0598	0.146	<0.001
	>29 units	0.176	0.133	0.219	<0.001
Right substantia nigra	Never drinkers	-0.105	-0.193	-0.0169	0.0194
	Previous drinkers	0.121	0.029	0.213	0.01
	7- <12 units	0.0574	0.0131	0.102	0.0112
	12- <18 units	0.0668	0.0237	0.11	0.00239
	18- <29 units	0.104	0.0611	0.147	<0.001
	>29 units	0.166	0.123	0.209	<0.001
Reference alcohol group are participants drinking <7 units weekly
Abbreviations: LCI - lower confidence interval, UCI - upper confidence interval
