# Supplementary material for: Associations between moderate alcohol consumption, brain iron, and cognition in UK Biobank participants: Observational and mendelian randomization analyses
Source: PLoS Med. 2022 Jul 14;19(7):e1004039. doi: 10.1371/journal.pmed.1004039 (PMC9282660; doi:10.1371/journal.pmed.1004039)
Supplement: S5 Table — (XLSX) [file pmed.1004039.s015.xlsx]

## Sheet: Sheet1
STable 5: Observational associations between weekly alcohol intake (octiles) and brain susceptibility
		Adjusted				Unadjusted
Brain region	Alcohol weekly	Estimate	LCI	UCI	p value	Estimate	LCI	UCI	p value
Left putamen	Never drinkers	0.107	-0.194	0.0189	0.017	-0.133	-0.225	-0.0419	0.00425
	Previous drinkers	0.0224	0.0684	0.113	0.009	0.0569	-0.0386	0.152	0.243
	4- <8 units	0.0001	0.0323	0.0725	0.453	0.00871	-0.0466	0.064	0.758
	8- <11 units	0.0718	0.0186	0.125	0.008	0.075	0.0191	0.131	0.000858
	11- <14 units	0.0795	0.0264	0.133	0.003	0.0986	0.043	0.154	<0.001
	14- <19 units	0.125	0.0717	0.178	<0.001	0.158	0.102	0.214	<0.001
	19- <24 units	0.116	0.0624	0.17	<0.001	0.159	0.104	0.215	<0.001
	24- <36 units	0.188	0.134	0.242	<0.001	0.268	0.212	0.323	<0.001
	36+ units	0.215	0.158	0.271	<0.001	0.33	0.274	0.386	<0.001
Right putamen	Never drinkers	-0.118	-0.206	-0.0298	0.009	-0.145	-0.237	-0.0536	0.00188
	Previous drinkers	0.0173	-0.0742	0.109	0.711	0.0482	-0.0473	0.144	0.322
	4- <8 units	0.0228	-0.03	0.0756	0.398	0.00871	-0.0466	0.064	0.758
	8- <11 units	0.0658	0.0123	0.119	0.016	0.0666	0.0107	0.123	0.0196
	11- <14 units	0.0714	0.018	0.125	0.009	0.0854	0.0298	0.141	0.00263
	14- <19 units	0.122	0.0681	0.176	<0.001	0.146	0.0904	0.202	<0.001
	19- <24 units	0.106	0.0515	0.16	<0.001	0.144	0.088	0.199	<0.001
	24- <36 units	0.18	0.126	0.235	<0.001	0.256	0.201	0.312	<0.001
	36+ units	0.217	0.16	0.274	<0.001	0.328	0.272	0.384	<0.001
Left caudate	Never drinkers	-0.115	-0.207	-0.0236	0.014	-0.142	-0.234	-0.0504	0.00238
	Previous drinkers	-0.0222	-0.117	0.0727	0.646	-0.00126	-0.097	0.0945	0.979
	4- <8 units	-0.00787	-0.0626	0.0469	0.778	-0.0172	-0.0727	0.0382	0.543
	8- <11 units	0.0469	-0.00859	0.102	0.098	0.0439	-0.0121	0.1	0.125
	11- <14 units	0.0602	0.00475	0.116	0.033	0.0646	0.00877	0.12	0.0233
	14- <19 units	0.0569	0.00118	0.113	0.0454	0.0772	0.0215	0.133	0.00664
	19- <24 units	0.086	0.0298	0.142	0.00272	0.115	0.0595	0.171	<0.001
	24- <36 units	0.11	0.054	0.167	<0.001	0.184	0.129	0.24	<0.001
	36+ units	0.111	0.0525	0.17	<0.001	0.227	0.171	0.283	<0.001
Right caudate	Never drinkers	-0.092	-0.183	-0.000639	0.048	-0.118	-0.21	-0.0265	0.0116
	Previous drinkers	-0.0332	-0.128	0.0615	0.492	-0.00675	-0.102	0.089	0.89
	4- <8 units	0.00719	-0.0474	0.0618	0.796	-0.00251	-0.0579	0.0529	0.929
	8- <11 units	0.0509	-0.00443	0.106	0.071	0.0472	-0.00883	0.103	0.0987
	11- <14 units	0.0725	0.0172	0.128	0.01	0.0829	0.0271	0.139	0.00357
	14- <19 units	0.078	0.0224	0.134	0.00595	0.0987	0.0429	0.154	0.000521
	19- <24 units	0.103	0.047	0.159	<0.001	0.134	0.0782	0.19	<0.001
	24- <36 units	0.122	0.0661	0.179	<0.001	0.192	0.136	0.247	<0.001
	36+ units	0.122	0.0638	0.181	<0.001	0.243	0.187	0.299	<0.001
Left thalamus	Never drinkers	0.0678	-0.0216	0.157	0.137	0.05	-0.0421	0.142	0.287
	Previous drinkers	0.0727	-0.0198	0.165	0.123	0.122	0.0261	0.218	0.0127
	4- <8 units	0.000554	-0.0528	0.0539	0.984	-0.00501	-0.0607	0.0506	0.86
	8- <11 units	0.00704	-0.0471	0.0611	0.799	0.00849	-0.0478	0.0648	0.767
	11- <14 units	-0.0094	-0.0635	0.0447	0.733	0.0241	-0.0319	0.0801	0.399
	14- <19 units	-0.025	-0.0794	0.0293	0.367	0.0297	-0.0262	0.0857	0.298
	19- <24 units	-0.0153	-0.0702	0.0395	0.583	0.0664	0.0104	0.122	0.0201
	24- <36 units	-0.0745	-0.13	-0.0195	0.00793	0.0587	0.00294	0.114	0.0391
	36+ units	-0.174	-0.231	-0.117	<0.001	0.0481	-0.00826	0.104	0.0944
Right thalamus	Never drinkers	0.0901	0.00104	0.179	0.047	0.0798	-0.0121	0.172	0.0888
	Previous drinkers	0.0208	-0.0715	0.113	0.659	0.0861	-0.00996	0.182	0.079
	4- <8 units	0.00222	-0.051	0.0555	0.935	-0.0051	-0.0607	0.0505	0.857
	8- <11 units	-0.0371	-0.0911	0.0168	0.177	-0.0293	-0.0855	0.0269	0.307
	11- <14 units	-0.0111	-0.0651	0.0428	0.686	0.0336	-0.0224	0.0895	0.24
	14- <19 units	-0.0335	-0.0877	0.0207	0.226	0.035	-0.0209	0.0909	0.22
	19- <24 units	-0.0503	-0.105	0.00433	0.0711	0.0535	-0.00244	0.109	0.0608
	24- <36 units	-0.117	-0.172	-0.0622	<0.001	0.0319	-0.0238	0.0876	0.262
	36+ units	-0.19	-0.247	-0.133	<0.001	0.0538	-0.00249	0.11	0.061
Left hipppocampus	Never drinkers	0.0516	-0.0389	0.142	0.263	0.0754	-0.0164	0.167	0.108
	Previous drinkers	0.059	-0.0347	0.153	0.217	0.103	0.00717	0.199	0.0352
	4- <8 units	0.0343	-0.0198	0.0884	0.214	0.0225	-0.0331	0.0781	0.427
	8- <11 units	0.0369	-0.0179	0.0917	0.187	0.0256	-0.0306	0.0818	0.372
	11- <14 units	0.0647	0.00988	0.119	0.021	0.078	0.0221	0.134	0.00626
	14- <19 units	0.0528	-0.0023	0.108	0.06	0.0682	0.0123	0.124	0.0167
	19- <24 units	0.0337	-0.0219	0.0892	0.235	0.0641	0.00818	0.12	0.0247
	24- <36 units	0.0466	-0.00918	0.102	0.102	0.124	0.068	0.179	<0.001
	36+ units	0.0269	-0.0311	0.085	0.363	0.146	0.0901	0.203	<0.001
Right hippocampus	Never drinkers	0.0197	-0.0704	0.11	0.668	0.0308	-0.0609	0.123	0.51
	Previous drinkers	0.0847	-0.00865	0.178	0.075	0.129	0.0328	0.225	0.00855
	4- <8 units	0.036	-0.0178	0.0898	0.19	0.0159	-0.0397	0.0714	0.576
	8- <11 units	0.0359	-0.0187	0.0904	0.197	0.0214	-0.0348	0.0775	0.456
	11- <14 units	0.0478	-0.00672	0.102	0.086	0.0574	0.00154	0.113	0.044
	14- <19 units	0.0521	-0.00268	0.107	0.062	0.0692	0.0134	0.125	0.0151
	19- <24 units	0.0429	-0.0124	0.0982	0.128	0.0819	0.026	0.138	0.00408
	24- <36 units	0.0701	0.0147	0.126	0.0132	0.153	0.0969	0.208	<0.001
	36+ units	0.0547	-0.00308	0.112	0.0635	0.189	0.132	0.245	<0.001
Left amygdala	Never drinkers	-0.00546	-0.0994	0.0885	0.909	0.0448	-0.0472	0.137	0.34
	Previous drinkers	-0.0605	-0.158	0.0368	0.223	0.0411	-0.0549	0.137	0.401
	4- <8 units	-0.0153	-0.0715	0.0408	0.593	0.0412	-0.0144	0.0968	0.147
	8- <11 units	-0.0383	-0.0952	0.0186	0.187	0.0313	-0.0249	0.0876	0.275
	11- <14 units	-0.0499	-0.107	0.00694	0.085	0.0515	-0.00443	0.107	0.0711
	14- <19 units	-0.0709	-0.128	-0.0138	0.015	0.0557	-0.000283	0.112	0.0512
	19- <24 units	-0.0744	-0.132	-0.0168	0.011	0.0315	-0.0245	0.0874	0.271
	24- <36 units	-0.0626	-0.12	-0.00474	0.034	-0.0171	-0.0728	0.0386	0.547
	36+ units	-0.0371	-0.0973	0.0231	0.227	-0.00684	-0.0631	0.0495	0.812
Right amygdala	Never drinkers	0.0307	-0.0638	0.125	0.524	0.0266	-0.0655	0.119	0.571
	Previous drinkers	0.0117	-0.0863	0.11	0.815	-0.00647	-0.103	0.0897	0.895
	4- <8 units	0.0416	-0.0149	0.0981	0.149	0.035	-0.0206	0.0907	0.218
	8- <11 units	0.012	-0.0452	0.0693	0.681	0.00218	-0.0541	0.0585	0.939
	11- <14 units	0.0206	-0.0366	0.0778	0.48	0.00765	-0.0484	0.0637	0.789
	14- <19 units	0.0509	-0.0066	0.108	0.083	0.0322	-0.0238	0.0882	0.259
	19- <24 units	0.0151	-0.043	0.0731	0.611	0.00909	-0.047	0.0651	0.751
	24- <36 units	0.0217	-0.0365	0.0799	0.464	-0.00799	-0.0638	0.0478	0.779
	36+ units	0.0364	-0.0242	0.097	0.24	0.00974	-0.0466	0.0661	0.735
Left pallidum	Never drinkers	0.0585	-0.035	0.152	0.22	0.0792	-0.0127	0.171	0.0912
	Previous drinkers	0.169	0.0724	0.266	0.001	0.192	0.0963	0.288	<0.001
	4- <8 units	0.046	-0.00993	0.102	0.107	0.04	-0.0155	0.0956	0.158
	8- <11 units	0.0295	-0.0271	0.0862	0.307	0.0203	-0.0359	0.0765	0.479
	11- <14 units	0.0628	0.00617	0.119	0.03	0.0624	0.00649	0.118	0.0287
	14- <19 units	0.0523	-0.00469	0.109	0.072	0.0556	-0.0003	0.111	0.0512
	19- <24 units	0.0283	-0.0291	0.0858	0.333	0.0405	-0.0154	0.0964	0.156
	24- <36 units	0.0232	-0.0345	0.0808	0.431	0.0464	-0.00921	0.102	0.102
	36+ units	-0.0158	-0.0758	0.0442	0.606	0.0238	-0.0324	0.08	0.407
Right pallidum	Never drinkers	0.0359	-0.0575	0.129	0.451	0.0378	-0.054	0.13	0.419
	Previous drinkers	0.127	0.0302	0.224	0.01	0.143	0.0466	0.238	0.00359
	4- <8 units	0.0371	-0.0187	0.093	0.193	0.0283	-0.0273	0.0838	0.319
	8- <11 units	0.0178	-0.0388	0.0744	0.537	0.00147	-0.0547	0.0577	0.959
	11- <14 units	0.0378	-0.0188	0.0943	0.191	0.0252	-0.0307	0.0811	0.377
	14- <19 units	0.044	-0.0128	0.101	0.129	0.0461	-0.00975	0.102	0.106
	19- <24 units	0.0546	-0.00276	0.112	0.062	0.0602	0.0043	0.116	0.0348
	24- <36 units	0.0042	-0.0533	0.0617	0.886	0.0362	-0.0195	0.0918	0.203
	36+ units	-0.0252	-0.0851	0.0347	0.409	0.0246	-0.0316	0.0809	0.391
Left accumbens	Never drinkers	-0.00546	-0.0994	0.0885	0.909	-0.0588	-0.151	0.0332	0.21
	Previous drinkers	-0.0605	-0.158	0.0368	0.223	-0.055	-0.151	0.0411	0.262
	4- <8 units	-0.0153	-0.0715	0.0408	0.593	-0.0237	-0.0794	0.0319	0.404
	8- <11 units	-0.0383	-0.0952	0.0186	0.187	-0.0458	-0.102	0.0105	0.111
	11- <14 units	-0.0499	-0.107	0.00694	0.085	-0.0562	-0.112	-0.000179	0.0493
	14- <19 units	-0.0709	-0.128	-0.0138	0.015	-0.0818	-0.138	-0.0258	0.0042
	19- <24 units	-0.0744	-0.132	-0.0168	0.011	-0.076	-0.132	-0.0199	0.00788
	24- <36 units	-0.0626	-0.12	-0.00474	0.034	-0.0628	-0.119	-0.00708	0.0272
	36+ units	-0.0371	-0.0973	0.0231	0.227	-0.0257	-0.0821	0.0307	0.371
Right accumbens	Never drinkers	-0.0586	-0.153	0.036	0.225	-0.0105	-0.103	0.0816	0.824
	Previous drinkers	0.00806	-0.0899	0.106	0.872	0.00606	-0.0901	0.102	0.902
	4- <8 units	-0.0284	-0.085	0.0281	0.324	-0.0277	-0.0834	0.0279	0.329
	8- <11 units	-0.0136	-0.0709	0.0436	0.641	-0.016	-0.0722	0.0403	0.578
	11- <14 units	-0.0322	-0.0895	0.025	0.27	-0.0295	-0.0855	0.0265	0.302
	14- <19 units	-0.0218	-0.0793	0.0358	0.458	-0.0249	-0.0809	0.031	0.383
	19- <24 units	-0.0628	-0.121	-0.00473	0.034	-0.0734	-0.129	-0.0174	0.0102
	24- <36 units	-0.0618	-0.12	-0.00359	0.038	-0.0702	-0.126	-0.0144	0.0136
	36+ units	-0.0274	-0.088	0.0332	0.376	-0.0311	-0.0875	0.0252	0.279
Estimates adjusted for: age, sex, qualifications, Townsend Deprivation Index, income, historical job type, body mass index, smoking, blood pressure, diabetes, cholesterol, iron genetic risk, image-related confounds.
Reference alcohol group are participants drinking <4 units weekly
Abbreviations: LCI - lower confidence interval, UCI - upper confidence interval
