# Supplementary material for: Associations between moderate alcohol consumption, brain iron, and cognition in UK Biobank participants: Observational and mendelian randomization analyses
Source: PLoS Med. 2022 Jul 14;19(7):e1004039. doi: 10.1371/journal.pmed.1004039 (PMC9282660; doi:10.1371/journal.pmed.1004039)
Supplement: S6 Table — (XLSX) [file pmed.1004039.s016.xlsx]

## Sheet: Sheet1
STable 6: Observational associations between 1) alcohol intake and brain susceptibility controlling for menopause status, and 2) susceptibility and menopause status
	Brain region	Estimate	LCI	UCI	P value
Alcohol association, controlled for menopause status	Right putamen	0.0831	0.0628	0.104	<0.001
	Left putamen	0.0839	0.0637	0.104	<0.001
	Right caudate	0.0588	0.0383	0.0794	<0.001
	Left caudate	0.0564	0.0356	0.0771	<0.001
	Right thalamus	-0.0527	-0.073	-0.0323	<0.001
	Left thalamus	-0.0427	-0.0632	-0.0222	<0.001
	Right hippocampus	0.0131	-0.00784	0.0341	0.22
	Left hippocampus	0.00924	-0.0118	0.0303	0.39
	Left amygdala	0.00916	-0.0118	0.0301	0.391
	Right substantia nigra	0.0276	0.00631	0.0489	0.011
	Left substantia nigra	0.0243	0.00305	0.0455	0.025
	Right pallidum	-0.0182	-0.0391	0.00267	0.0874
	Left pallidum	-0.0297	-0.0506	-0.00867	0.00561
	Right accumbens	-0.00949	-0.0305	0.0115	0.375
	Left accumbens	-0.00874	-0.0295	0.012	0.409
Susceptibility association with menopause status: post- vs. pre-menopausal	Right putamen	0.0247	-0.0781	0.128	0.638
	Left putamen	0.026	-0.0759	0.128	0.617
	Right caudate	0.0479	-0.0559	0.152	0.366
	Left caudate	0.0298	-0.0749	0.134	0.577
	Right thalamus	0.0798	-0.0232	0.183	0.129
	Left thalamus	0.116	0.0126	0.22	0.028
	Right hippocampus	0.04	-0.0658	0.146	0.459
	Left hippocampus	0.116	0.00924	0.222	0.0332
	Left amygdala	0.0775	-0.0283	0.183	0.151
	Right substantia nigra	-0.0898	-0.197	0.0177	0.101
	Left substantia nigra	-0.0243	-0.132	0.0829	0.656
	Right pallidum	-0.00696	-0.112	0.0984	0.897
	Left pallidum	0.0436	-0.0623	0.15	0.42
	Right accumbens	0.0298	-0.0761	0.136	0.581
	Left accumbens	0.0423	-0.0624	0.147	0.428
Susceptibility association with menopause status: hysterectomy vs. pre-menopausal	Right putamen	-0.00135	-0.119	0.116	0.982
	Left putamen	0.000719	-0.116	0.117	0.99
	Right caudate	0.0199	-0.0988	0.139	0.742
	Left caudate	0.0182	-0.101	0.138	0.765
	Right thalamus	0.15	0.0321	0.268	0.0126
	Left thalamus	0.156	0.0372	0.274	0.00999
	Right hippocampus	0.0835	-0.0375	0.205	0.176
	Left hippocampus	0.17	0.0487	0.292	0.00606
	Left amygdala	0.0888	-0.0321	0.21	0.15
	Right substantia nigra	-0.0269	-0.15	0.0959	0.668
	Left substantia nigra	0.0401	-0.0825	0.163	0.521
	Right pallidum	0.0788	-0.0417	0.199	0.2
	Left pallidum	0.0959	-0.0253	0.217	0.121
	Right accumbens	-0.0113	-0.132	0.11	0.855
	Left accumbens	0.0527	-0.067	0.172	0.388
Susceptibility association with menopause status: unsure vs. pre-menopausal	Right putamen	-0.00631	-0.135	0.122	0.923
	Left putamen	-0.0294	-0.157	0.0979	0.651
	Right caudate	-0.0255	-0.155	0.104	0.699
	Left caudate	-0.0393	-0.17	0.0913	0.555
	Right thalamus	0.0557	-0.0727	0.184	0.395
	Left thalamus	0.0499	-0.0794	0.179	0.449
	Right hippocampus	0.0254	-0.107	0.157	0.706
	Left hippocampus	0.034	-0.0988	0.167	0.616
	Left amygdala	-0.0504	-0.182	0.0816	0.454
	Right substantia nigra	-0.137	-0.271	-0.00317	0.0448
	Left substantia nigra	-0.0517	-0.186	0.0821	0.449
	Right pallidum	0.0302	-0.101	0.162	0.653
	Left pallidum	0.0229	-0.109	0.155	0.734
	Right accumbens	-0.0262	-0.158	0.106	0.698
	Left accumbens	-0.0438	-0.174	0.0869	0.511
Estimates are given for adjusted associations (for age, sex, smoking, body mass index, educational qualifications, Townsend Deprivation Index, household income, historical job code, diabetes, cholesterol, blood pressure, rs1800562, rs1799945 and rs855791 and full set of image-related confounds) and unadjusted associations.
N=10,080 females with complete data on menopause status
Abbreviations: QSM - quantitative susceptibility mapping, LCI - lower confidence interval, UCI - upper confidence interval
