# Supplementary material for: Associations between moderate alcohol consumption, brain iron, and cognition in UK Biobank participants: Observational and mendelian randomization analyses
Source: PLoS Med. 2022 Jul 14;19(7):e1004039. doi: 10.1371/journal.pmed.1004039 (PMC9282660; doi:10.1371/journal.pmed.1004039)
Supplement: S7 Table — (XLSX) [file pmed.1004039.s017.xlsx]

## Sheet: Sheet1
STable 7: Baseline characteristics for sample with diet and iron supplementation data
	Mean(S.D.)/n(%)
	N=6516
Age, years	55.0±7.4
Sex, n females	3217(49.4)
Townsend Deprivation Index	-2.0±2.6
Educational qualifications, college or university degree	3573(54.8)
A levels or equivalent, n(%)	845(13.0)
No qualifications, n(%)	249(3.8)
Current smoker, n(%)	361(5.5)
Alcohol, units weekly	17.2±15.7
Body mass index, kg/m2	26.3±4.09
Systolic blood pressure, mmHg	137.2±18.6
Diastolic blood pressure, mmHg	81.6±10.5
Abbreviations: S.D. - standard deviation, n - number
