# Supplementary material for: Associations between moderate alcohol consumption, brain iron, and cognition in UK Biobank participants: Observational and mendelian randomization analyses
Source: PLoS Med. 2022 Jul 14;19(7):e1004039. doi: 10.1371/journal.pmed.1004039 (PMC9282660; doi:10.1371/journal.pmed.1004039)
Supplement: S9 Table — (XLSX) [file pmed.1004039.s019.xlsx]

## Sheet: Sheet1
STable 9: Mediation analyses for all brain regions
Dependent variable	Change in liver iron for 1 unit increase in alcohol	Change in susceptibility for 1mg/g increase in liver iron	Indirect effect	Direct effect	Proportion mediated
Left putamen	0.05(0.02 to 0.07),p<0.001	0.44(0.35 to 0.52),p<0.001	0.02 (0.02 to 0.03),p<0.001	0.05(0.02 to 0.07), p<0.001	0.33(0.22 to 0.52),p<0.001
Right putamen	0.05(0.02 to 0.07),p<0.001	0.48(0.39 to 0.56),p<0.001	0.02(0.02 to 0.03),p<0.001	0.05(0.03 to 0.07), p=0.002	0.32(0.22 to 0.49),p<0.001
Left caudate	0.05(0.02 to 0.07),p<0.001	0.47(0.28 to 0.56),p<0.001	0.02(0.02 to 0.03),p<0.001	0.03(0.002 to 0.05),p=0.03	0.48(0.30 to 0.94),p<0.001
Right caudate	0.05(0.02 to 0.07),p<0.001	0.46(0.37 to 0.54),p<0.001	0.02(0.02 to 0.03),p<0.001	0.03(0.01 to 0.05),p=0.004	0.44(0.29 to 0.77),p<0.001
Left hippocampus	0.05(0.02 to 0.07),p<0.001	0.28(0.19 to 0.37),p=0.001	1.39e-2(8.99e-3 to 0.02),p<0.001	-0.001(-0.004 to 0.01), p=0.24'	-22.1(-21.1 to 16.6),p=0.97
Right hippocampus	0.05(0.02 to 0.07),p<0.001	0.36(0.27 to 0.45),p<0.001	0.02(0.01 to 0.02),p<0.001	0.002(-0.02 to 0.03),p=0.88	0.89(-5.76 to 9.43),p=0.11
Left amygdala	0.05(0.02 to 0.07),p<0.001	0.36(0.27 to 0.45),p<0.001	0.02(0.01 to 0.02),p<0.001	0.002(-0.02 to 0.03),p=0.81	0.89(-4.06 to 6.61),p=0.10
Right amygdala	0.05(0.02 to 0.07),p<0.001	0.36(0.27 to 0.45),p<0.001	0.02(0.01 to 0.02),p<0.001	0.002(-0.03 to 0.03),p=0.91	0.89(-4.79 to 7.09),p=0.14
Left pallidum	0.05(0.02 to 0.07),p<0.001	0.19(0.09 to 0.28),p<0.001	0.01(0.005 to 0.01),p<0.001	-0.008(-0.03 to 0.02),p=0.50	9.06(-8.77 to 11.81),p=0.96
Right pallidum	0.05(0.02 to 0.07),p<0.001	0.22(0.13 to 0.31),p<0.001	0.01(0.01 to 0.02),p<0.001	-0.005(-0.03 to 0.02),p=0.60	1.95(-16.91 to 16.25),p=0.67
Left accumbens	0.05(0.02 to 0.07),p<0.001	0.12(0.03 to 0.22),p=0.009	0.006(0.001 to 0.01),p=0.01	-0.02(-0.05 to 0.00),p=0.10	-0.43(-4.26 to 5.03),p=0.25
Right accumbens	0.05(0.02 to 0.07),p<0.001	0.08(-0.02 to 0.17),p=0.11	0.004(-0.0007 to 0.01),p=0.10	-0.04(-0.06 to -0.01),p=0.006	-0.11(-0.47 to 0.04),p=0.11
Left substantia nigra	0.05(0.02 to 0.07),p<0.001	0.31(0.22 to 0.40),p<0.001	0.02(0.01 to 0.02),p<0.001	0.01(-0.01 to 0.04),p=0.30	0.54(0.23 to 3.38),p=0.02
Right substantia nigra	0.05(0.02 to 0.07),p<0.001	0.35(0.26 to 0.44),p<0.001	0.02(0.01 to 0.02),p<0.001	0.001(-0.02 to 0.03),p=0.61	0.72(0.27 to 5.16),p=0.04
Indirect effect represents path from alcohol to brain through liver iron
