# Supplementary material for: Associations between moderate alcohol consumption, brain iron, and cognition in UK Biobank participants: Observational and mendelian randomization analyses
Source: PLoS Med. 2022 Jul 14;19(7):e1004039. doi: 10.1371/journal.pmed.1004039 (PMC9282660; doi:10.1371/journal.pmed.1004039)
Supplement: S10 Table — (XLSX) [file pmed.1004039.s020.xlsx]

## Sheet: Sheet1
STable 10: Observational associations between brain susceptibility and cognitive test performance at time of the scan
		Adjusted												Unadjusted
Brain region	Cognitive test	Main effect				Age interaction				Sex interaction				Main effect
		Estimate	LCI	UCI	P value	Estimate	LCI	UCI	P value	Estimate	LCI	UCI	P value	Estimate	LCI	UCI	P value
RIght putamen	TMT A	-0.00216	-0.0188	0.0144	0.799	0.00552	0.0034	0.00764	<0.001	0.00345	-0.0278	0.0347	0.829	0.118	0.102	0.135	<0.001
	TMT B	-0.00633	-0.0231	0.0104	0.459	0.00372	0.00158	0.00586	0.000658	0.0198	-0.0118	0.0514	0.219	0.0977	0.0811	0.114	<0.001
	Prospective memory	0.00314	-0.00986	0.0161	0.636	0.000322	-0.00134	0.00198	0.704	0.00248	-0.022	0.027	0.843	0.00867	-0.00345	0.0208	0.161
	Fluid intelligence	0.00692	-0.00996	0.0238	0.422	-0.00387	-0.00603	-0.00172	<0.001	-0.00821	-0.04	0.0236	0.613	-0.0254	-0.0418	-0.00902	0.00237
	Reaction time	0.00562	-0.0113	0.0226	0.516	0.00153	-0.000636	0.0037	0.166	-0.0166	-0.0486	0.0154	0.308	0.103	0.0859	0.119	<0.001
	Grip, left	0.0174	0.00519	0.0296	0.00522	-0.00107	-0.00262	0.00049	0.179	0.0514	0.0284	0.0743	<0.001	0.00314	-0.0137	0.02	0.714
	Grip, right	0.0158	0.00353	0.0281	0.0117	-0.00114	-0.00271	0.000425	0.153	0.0426	0.0195	0.0658	<0.001	0.00268	-0.0141	0.0195	0.755
Left putamen	TMT A	-0.00094	-0.0176	0.0157	0.912	0.00471	0.0026	0.00682	<0.001	0.0111	-0.0202	0.0423	0.487	0.123	0.106	0.139	<0.001
	TMT B	-0.00358	-0.0204	0.0132	0.676	0.00382	0.00169	0.00595	<0.001	0.0227	-0.00884	0.0543	0.158	0.103	0.0867	0.12	<0.001
	Prospective memory	0.00226	-0.0108	0.0153	0.734	0.00033	-0.00132	0.00198	0.695	0.0119	-0.0125	0.0364	0.339	0.00846	-0.00365	0.0206	0.171
	Fluid intelligence	-0.00273	-0.0197	0.0142	0.752	-0.00408	-0.00622	-0.00194	<0.001	-0.00268	-0.0345	0.0291	0.869	-0.0346	-0.051	-0.0183	<0.001
	Reaction time	0.01	-0.00698	0.027	0.248	0.00127	-0.000888	0.00343	0.249	-0.0217	-0.0536	0.0102	0.183	0.114	0.0968	0.13	<0.001
	Grip, left	0.0144	0.00217	0.0266	0.021	-0.000799	-0.00235	0.000751	0.312	0.0553	0.0324	0.0783	<0.001	-0.00776	-0.0246	0.00905	0.366
	Grip, right	0.0152	0.00285	0.0275	0.0158	-0.000625	-0.00219	0.000937	0.433	0.0425	0.0194	0.0656	<0.001	-0.00648	-0.0233	0.0103	0.45
Right caudate	TMT A	-0.0109	-0.0269	0.00509	0.182	0.00287	0.000767	0.00497	0.00748	0.0153	-0.0158	0.0464	0.335	0.064	0.0474	0.0805	<0.001
	TMT B	-0.00199	-0.0181	0.0141	0.809	0.00337	0.00125	0.00549	0.00185	0.0345	0.00308	0.0659	0.0314	0.0587	0.0422	0.0752	<0.001
	Prospective memory	0.000155	-0.0123	0.0127	0.981	0.000349	-0.0013	0.00199	0.678	0.0102	-0.0141	0.0345	0.412	0.00403	-0.00802	0.0161	0.512
	Fluid intelligence	-0.00616	-0.0224	0.0101	0.457	-0.00233	-0.00447	-0.000193	0.0326	0.00215	-0.0295	0.0338	0.894	-0.0234	-0.0397	-0.00714	0.0048
	Reaction time	-0.00381	-0.0201	0.0125	0.648	0.00165	-0.000494	0.0038	0.131	-0.0317	-0.0635	6.52e-05	0.0505	0.0547	0.038	0.0715	<0.001
	Grip, left	0.0147	0.003	0.0265	0.0138	0.000167	-0.00138	0.00171	0.832	0.0432	0.0204	0.066	0.00021	0.0246	0.00789	0.0413	0.00392
	Grip, right	0.0155	0.00371	0.0274	0.01	-6.18e-05	-0.00162	0.00149	0.938	0.035	0.012	0.0581	0.00285	0.0251	0.00837	0.0418	0.00327
Left caudate	TMT A	-0.00888	-0.0248	0.00706	0.275	0.00277	0.00065	0.00488	0.0104	0.00827	-0.0229	0.0395	0.604	0.0598	0.0432	0.0764	<0.001
	TMT B	-0.00525	-0.0213	0.0109	0.523	0.00223	9.85e-05	0.00437	0.0403	0.0173	-0.0142	0.0488	0.282	0.05	0.0334	0.0666	<0.001
	Prospective memory	-0.00669	-0.0192	0.00579	0.293	-0.000764	-0.00242	0.000891	0.366	0.00981	-0.0146	0.0342	0.431	-0.00352	-0.0156	0.00856	0.568
	Fluid intelligence	-0.0035	-0.0197	0.0127	0.672	-0.00203	-0.00418	0.00012	0.0642	0.013	-0.0187	0.0448	0.421	-0.016	-0.0323	0.000304	0.0544
	Reaction time	-0.0038	-0.0201	0.0125	0.647	0.000902	-0.00126	0.00306	0.414	-0.0323	-0.0642	-0.000421	0.0471	0.0458	0.029	0.0626	<0.001
	Grip, left	0.0107	-0.00105	0.0224	0.0744	-0.00013	-0.00168	0.00142	0.87	0.0407	0.0178	0.0636	0.000501	0.0331	0.0164	0.0499	<0.001
	Grip, right	0.014	0.00218	0.0258	0.0202	-0.000494	-0.00206	0.00107	0.536	0.034	0.0109	0.0571	0.00394	0.0362	0.0195	0.053	<0.001
Right thalamus	TMT A	0.0107	-0.00522	0.0267	0.187	0.000368	-0.00174	0.00248	0.732	0.0058	-0.026	0.0376	0.72	0.00841	-0.00835	0.0252	0.325
	TMT B	0.0047	-0.0114	0.0208	0.568	-0.000389	-0.00252	0.00174	0.721	0.00323	-0.0288	0.0353	0.843	-0.00299	-0.0197	0.0137	0.725
	Prospective memory	0.000662	-0.0118	0.0132	0.917	0.000902	-0.00075	0.00255	0.285	0.000233	-0.0246	0.0251	0.985	-0.00561	-0.0178	0.00654	0.365
	Fluid intelligence	-0.0172	-0.0334	-0.000975	0.0377	-0.000295	-0.00244	0.00185	0.788	0.0251	-0.00715	0.0574	0.127	-0.00603	-0.0224	0.0104	0.472
	Reaction time	0.016	-0.000305	0.0323	0.0544	-1.38e-05	-0.00217	0.00214	0.99	-0.000171	-0.0326	0.0323	0.992	-0.0203	-0.0372	-0.00342	0.0184
	Grip, left	0.00558	-0.00615	0.0173	0.351	0.00154	-1.02e-05	0.00309	0.0515	0.0299	0.00656	0.0532	0.012	0.151	0.135	0.168	<0.001
	Grip, right	0.00921	-0.00261	0.021	0.127	0.00217	0.00061	0.00374	0.00643	0.0109	-0.0126	0.0344	0.365	0.154	0.138	0.171	<0.001
Left thalamus	TMT A	0.00884	-0.00709	0.0248	0.277	0.0011	-0.001	0.00319	0.306	-0.00307	-0.0347	0.0286	0.849	0.012	-0.00467	0.0287	0.158
	TMT B	0.00151	-0.0146	0.0176	0.854	0.000176	-0.00194	0.0023	0.871	-0.00553	-0.0375	0.0264	0.735	-0.00146	-0.0181	0.0152	0.864
	Prospective memory	-0.00559	-0.0181	0.00687	0.379	-9.91e-05	-0.00174	0.00154	0.906	0.0142	-0.0105	0.039	0.26	-0.0108	-0.023	0.00127	0.0795
	Fluid intelligence	-0.00723	-0.0234	0.00896	0.382	-0.000392	-0.00253	0.00174	0.719	0.0186	-0.0136	0.0508	0.257	0.00398	-0.0124	0.0204	0.634
	Reaction time	0.0131	-0.00317	0.0294	0.115	-0.000648	-0.00279	0.0015	0.554	-0.00919	-0.0415	0.0231	0.577	-0.0195	-0.0364	-0.00265	0.0234
	Grip, left	-0.000721	-0.0124	0.011	0.904	0.00135	-0.000188	0.0029	0.0852	0.0299	0.00664	0.0531	0.0117	0.139	0.122	0.156	<0.001
	Grip, right	0.00478	-0.00701	0.0166	0.427	0.00166	0.00011	0.00322	0.0358	0.0185	-0.00494	0.0419	0.122	0.144	0.127	0.161	<0.001
Right hippocampus	TMT A	0.022	0.00594	0.038	0.038	0.00295	0.000843	0.00505	0.00607	0.0284	-0.00288	0.0597	0.0751	0.0863	0.0696	0.103	<0.001
	TMT B	0.0181	0.0019	0.0343	0.0285	-2.21e-05	-0.00215	0.00211	0.984	0.00896	-0.0226	0.0405	0.578	0.0717	0.0551	0.0883	<0.001
	Prospective memory	0.0039	-0.00864	0.0164	0.542	0.000467	-0.00118	0.00212	0.579	-0.00436	-0.0288	0.0201	0.727	0.00355	-0.00858	0.0157	0.567
	Fluid intelligence	-0.0186	-0.0349	-0.0023	0.0253	-0.0016	-0.00374	0.000541	0.143	0.00263	-0.0292	0.0344	0.871	-0.0348	-0.0512	-0.0184	<0.001
	Reaction time	0.0172	0.000801	0.0336	0.0398	0.000377	-0.00178	0.00253	0.732	-0.0104	-0.0424	0.0216	0.524	0.0565	0.0396	0.0733	<0.001
	Grip, left	-0.00895	-0.0207	0.00282	0.136	0.000843	-0.000704	0.00239	0.285	0.0339	0.0109	0.0569	0.00385	0.036	0.0192	0.0528	<0.001
	Grip, right	-0.00858	-0.0204	0.00328	0.156	0.00114	-0.000421	0.0027	0.152	0.0225	-0.000624	0.0457	0.0565	0.037	0.0202	0.0538	<0.001
Left hippocampus	TMT A	0.0169	0.00107	0.0328	0.0364	0.00257	0.000503	0.00464	0.0149	0.019	-0.0121	0.05	0.231	0.076	0.0595	0.0926	<0.001
	TMT B	0.0219	0.0059	0.0379	0.0073	0.00079	-0.0013	0.00288	0.459	0.017	-0.0144	0.0483	0.289	0.0717	0.0552	0.0882	<0.001
	Prospective memory	0.00371	-0.0087	0.0161	0.558	0.000927	-0.000694	0.00255	0.262	0.00311	-0.0212	0.0274	0.802	0.00435	-0.00771	0.0164	0.48
	Fluid intelligence	-0.0298	-0.0459	-0.0137	<0.001	-0.00104	-0.00315	0.00107	0.333	0.00967	-0.0219	0.0412	0.548	-0.0455	-0.0618	-0.0293	<0.001
	Reaction time	0.0119	-0.00433	0.0281	0.151	5.76e-08	-0.00212	0.00212	1	0.00211	-0.0296	0.0339	0.896	0.0553	0.0386	0.0721	<0.001
	Grip, left	-0.0055	-0.0171	0.00615	0.355	0.000232	-0.00129	0.00175	0.765	0.0366	0.0138	0.0594	0.00168	0.0178	0.00105	0.0345	0.0373
	Grip, right	-0.0038	-0.0155	0.00794	0.526	0.000595	-0.000939	0.00213	0.447	0.0263	0.0033	0.0493	0.025	0.0202	0.00351	0.037	0.0177
Right amygdala	TMT A	0.00678	-0.00884	0.0224	0.395	0.00204	-6.07e-05	0.00414	0.057	-0.0178	-0.0491	0.0135	0.265	0.0211	0.00438	0.0379	0.0134
	TMT B	0.011	-0.00476	0.0268	0.171	0.00149	-0.000626	0.00361	0.167	0.00306	-0.0285	0.0347	0.849	0.0245	0.00782	0.0412	0.004
	Prospective memory	0.00126	-0.011	0.0135	0.84	0.00169	4.33e-05	0.00333	0.0443	0.00506	-0.0194	0.0295	0.686	0.00157	-0.0106	0.0137	0.8
	Fluid intelligence	0.00249	-0.0134	0.0184	0.758	-0.00284	-0.00497	-0.000704	0.00914	-0.00765	-0.0395	0.0242	0.637	-0.00208	-0.0185	0.0143	0.804
	Reaction time	0.00517	-0.0108	0.0211	0.526	3.35e-05	-0.00211	0.00218	0.976	0.00568	-0.0263	0.0377	0.728	0.022	0.00512	0.0389	0.0107
	Grip, left	0.00392	-0.00755	0.0154	0.503	0.000435	-0.00111	0.00198	0.58	0.00426	-0.0187	0.0272	0.717	-0.0325	-0.0494	-0.0157	<0.001
	Grip, right	0.00849	-0.00307	0.0201	0.15	-0.000662	-0.00222	0.000892	0.404	0.0118	-0.0114	0.035	0.318	-0.0264	-0.0432	-0.00951	0.00218
Left amygdala	TMT A	-0.000172	-0.0158	0.0154	0.983	0.00252	0.000395	0.00464	0.0201	0.00552	-0.0257	0.0368	0.729	0.0196	0.00294	0.0363	0.0211
	TMT B	0.00444	-0.0113	0.0202	0.581	0.00245	0.000309	0.0046	0.0249	0.0152	-0.0164	0.0468	0.345	0.0215	0.00483	0.0381	0.0114
	Prospective memory	0.00534	-0.00688	0.0176	0.392	0.000918	-0.000743	0.00258	0.279	0.0148	-0.00961	0.0393	0.234	0.00679	-0.00532	0.0189	0.272
	Fluid intelligence	-0.00473	-0.0206	0.0111	0.559	-0.00268	-0.00484	-0.000523	0.0149	0.0242	-0.0076	0.0559	0.136	-0.0108	-0.0271	0.00559	0.197
	Reaction time	-0.00523	-0.0212	0.0107	0.521	-0.000998	-0.00317	0.00117	0.367	0.000185	-0.0318	0.0321	0.991	0.0228	0.00594	0.0396	0.00804
	Grip, left	-0.00442	-0.0159	0.00706	0.45	0.000816	-0.000743	0.00238	0.305	0.00595	-0.017	0.0289	0.611	-0.0589	-0.0757	-0.0422	<0.001
	Grip, right	0.00207	-0.00949	0.0136	0.726	-0.000569	-0.00214	0.001	0.478	-0.00161	-0.0248	0.0215	0.891	-0.0513	-0.0681	-0.0345	<0.001
Right pallidum	TMT A	0.0194	0.00374	0.0352	0.0152	-0.000703	-0.00279	0.00139	0.51	0.0362	0.00493	0.0674	0.0233	0.051	0.0343	0.0677	<0.001
	TMT B	0.031	0.0151	0.0468	<0.001	0.00143	-0.000678	0.00354	0.183	0.0276	-0.0039	0.0592	0.0859	0.0559	0.0393	0.0726	<0.001
	Prospective memory	0.00164	-0.0107	0.0139	0.794	-2.65e-05	-0.00166	0.00161	0.975	-0.0241	-0.0486	0.000312	0.053	0.00148	-0.0107	0.0136	0.811
	Fluid intelligence	-0.0257	-0.0416	-0.00969	0.00164	0.000615	-0.00151	0.00274	0.57	0.00881	-0.0229	0.0406	0.587	-0.0313	-0.0477	-0.0149	<0.001
	Reaction time	0.0255	0.0094	0.0415	0.00188	0.000362	-0.00177	0.0025	0.74	-0.00917	-0.0411	0.0228	0.574	0.0471	0.0302	0.064	<0.001
	Grip, left	-0.00632	-0.0179	0.00522	0.283	0.000317	-0.00122	0.00185	0.686	0.014	-0.00895	0.037	0.232	0.00526	-0.0116	0.0221	0.54
	Grip, right	-0.00197	-0.0136	0.00966	0.74	0.000161	-0.00139	0.00171	0.839	0.0129	-0.0102	0.0361	0.273	0.00897	-0.00787	0.0258	0.297
Left pallidum	TMT A	0.0175	0.00178	0.0332	0.0291	-0.000442	-0.00253	0.00165	0.678	0.0425	0.0113	0.0738	0.00768	0.0364	0.0197	0.0532	<0.001
	TMT B	0.0246	0.0088	0.0405	0.00231	0.00127	-0.000836	0.00338	0.237	0.0288	-0.00281	0.0603	0.0741	0.0396	0.0229	0.0563	<0.001
	Prospective memory	0.0047	-0.00758	0.017	0.453	0.000354	-0.00128	0.00199	0.672	-0.017	-0.0415	0.00751	0.174	0.00456	-0.00758	0.0167	0.461
	Fluid intelligence	-0.0238	-0.0398	-0.00785	0.00346	0.000772	-0.00135	0.00289	0.476	0.00132	-0.0305	0.0331	0.935	-0.03	-0.0464	-0.0136	<0.001
	Reaction time	0.0252	0.00916	0.0412	0.00208	0.000834	-0.0013	0.00297	0.443	0.00171	-0.0302	0.0337	0.916	0.0419	0.025	0.0588	<0.001
	Grip, left	-0.000449	-0.012	0.0111	0.939	0.00132	-0.000215	0.00285	0.0919	0.0121	-0.0109	0.0351	0.302	0.00279	-0.0141	0.0197	0.745
	Grip, right	0.000833	-0.0108	0.0125	0.888	0.00152	-2.93e-05	0.00306	0.0545	-9.49e-05	-0.0233	0.0231	0.994	0.00344	-0.0134	0.0203	0.689
Right substantia nigra	TMT A	0.0112	-0.00439	0.0268	0.159	-0.000155	-0.00225	0.00194	0.884	0.0256	-0.00541	0.0567	0.106	0.0229	0.00632	0.0396	0.00682
	TMT B	0.00626	-0.00948	0.022	0.436	0.00237	0.000263	0.00449	0.0275	0.0198	-0.0116	0.0511	0.217	0.0121	-0.00446	0.0287	0.152
	Prospective memory	0.00296	-0.00923	0.0152	0.634	0.00102	-0.000614	0.00266	0.221	-0.00355	-0.0279	0.0208	0.775	0.00103	-0.011	0.0131	0.867
	Fluid intelligence	0.00141	-0.0144	0.0173	0.861	-0.0018	-0.00393	0.000322	0.0962	0.00427	-0.0273	0.0359	0.791	0.0045	-0.0118	0.0208	0.588
	Reaction time	0.0236	0.00764	0.0395	0.00372	0.000388	-0.00175	0.00252	0.722	-0.0226	-0.0543	0.00915	0.163	0.0218	0.00499	0.0385	0.011
	Grip, left	0.0096	-0.00185	0.021	0.1	0.000775	-0.000762	0.00231	0.323	0.0127	-0.0101	0.0355	0.276	0.0608	0.0441	0.0775	<0.001
	Grip, right	0.00836	-0.00317	0.0199	0.155	0.000253	-0.00129	0.0018	0.748	0.000972	-0.022	0.024	0.934	0.0587	0.042	0.0754	<0.001
Left substantia nigra	TMT A	0.000329	-0.0152	0.0159	0.967	0.000134	-0.00193	0.0022	0.899	0.0238	-0.00724	0.0548	0.133	0.0199	0.00326	0.0365	0.0191
	TMT B	0.00265	-0.0131	0.0184	0.741	0.00198	-9.9e-05	0.00407	0.0619	0.0117	-0.0196	0.043	0.463	0.016	-0.00054	0.0326	0.0579
	Prospective memory	-0.00515	-0.0173	0.00704	0.408	0.000744	-0.00087	0.00236	0.366	-0.00175	-0.026	0.0225	0.888	-0.00567	-0.0177	0.00638	0.356
	Fluid intelligence	0.000406	-0.0154	0.0162	0.96	-0.00106	-0.00316	0.00104	0.322	0.00675	-0.0248	0.0383	0.675	0.00118	-0.0151	0.0175	0.887
	Reaction time	0.014	-0.00195	0.0299	0.0855	4.09e-05	-0.00207	0.00215	0.97	-0.0267	-0.0584	0.00499	0.0987	0.0229	0.00611	0.0397	0.0075
	Grip, left	0.00997	-0.00146	0.0214	0.0875	0.00105	-0.000467	0.00256	0.175	0.0158	-0.00703	0.0385	0.175	0.0475	0.0308	0.0642	<0.001
	Grip, right	0.00793	-0.0036	0.0195	0.178	0.00105	-0.000472	0.00258	0.176	0.00161	-0.0213	0.0246	0.891	0.0449	0.0282	0.0616	<0.001
Models adjusted for: age, sex, Townsend Deprivation Index, qualifications, income, historical job code, diabetes, blood pressure, body mass index, cholesterol, image-related confounds, smoking.
Estimates are shown for association between brain susceptibility and cognitive tests, and age x susceptibility and sex x susceptibility interactions
Abbreviations: LCI - lower confidence interval, UCI - upper confidence interval, TMT - Trail-making test
