# Supplementary material for: Associations between moderate alcohol consumption, brain iron, and cognition in UK Biobank participants: Observational and mendelian randomization analyses
Source: PLoS Med. 2022 Jul 14;19(7):e1004039. doi: 10.1371/journal.pmed.1004039 (PMC9282660; doi:10.1371/journal.pmed.1004039)
Supplement: S11 Table — (XLSX) [file pmed.1004039.s021.xlsx]

## Sheet: Sheet1
STable 11: F statistics for genetic instruments for alcohol consumption
SNP	F statistic
rs17029090	2.398
rs13066454	2.661
rs79139602	2.89
rs4842786	3.467
rs36052336	4.123
rs823114	4.691
rs74664784	4.892
rs77165542	5.566
rs1123285	5.706
rs7074871	6.104
rs12795042	6.29
rs6460047	6.307
rs5024204	6.495
rs10438820	6.891
rs10236149	7.147
rs3803800	7.655
rs12907323	8.037
rs62250685	8.294
rs9607814	8.442
rs10506274	8.596
rs13250583	8.654
rs3748034	8.724
rs10978550	8.88
rs13094887	9.204
rs28601761	9.361
rs13383034	9.582
rs113443718	9.637
rs4938230	9.899
rs1104608	9.929
rs10085696	9.986
rs55872084	10
rs378421	10.09
rs6951574	10.21
rs7950166	10.28
rs500321	10.81
rs4916723	11.14
rs4548913	12.08
rs11625650	12.24
rs7185555	12.25
rs13024996	12.44
rs12655091	12.58
rs62044525	12.58
rs12651313	12.63
rs28680958	12.87
rs9950000	13.32
rs682011	13.68
rs6787172	13.74
rs1713676	13.78
rs4815364	13.79
rs72859280	13.85
rs28929474	14.14
rs60654199	14.24
rs56030824	14.78
rs79616692	14.78
rs2180870	14.82
rs2011092	15
rs56337305	15.49
rs35034355	15.63
rs4690727	15.78
rs4501255	15.93
rs2764771	16.27
rs12088813	17.22
rs2472297	17.55
rs13032049	19.04
rs55932213	19.7
rs4699791	20.29
rs2854334	20.8
rs705687	20.81
rs10750025	21.41
rs828867	22.78
rs4092465	23.45
rs58107686	24.53
rs1260326	24.89
rs11030084	25.88
rs11692435	26.35
rs9838144	26.69
rs17177078	27.6
rs7682824	29.48
rs11739827	31.37
rs3809162	31.67
rs2178197	33.41
rs10753661	34.14
rs17665139	35.14
rs10028756	36.99
rs1217091	37.12
rs12499107	44.34
rs13107325	44.59
rs2165670	74.05
rs11940694	103.7
rs1229984	163.5
rs281379	172.2
F statistics generated from regression models adjusted for: age, sex, top 10 ancestral principal components
Abbreviation: SNP - single nucleotide polymorphism
